# Supplementary material for: A National Case-Crossover Study on the Risk of Kidney Injury Requiring Dialysis after Sepsis
Source: J Clin Med. 2023 Jul 27;12(15):4950. doi: 10.3390/jcm12154950 (PMC10419702; doi:10.3390/jcm12154950)
Supplement: Supplementary file 1 [file jcm-12-04950-s001.zip]

Archive with 1 entries (1 files):
- jcm-2372862-supplementary.pdf
